# Supplementary material for: Caspase 3 and Cleaved Caspase 3 Expression in Tumorogenesis and Its Correlations with Prognosis in Head and Neck Cancer: A Systematic Review and Meta-Analysis
Source: Int J Mol Sci. 2022 Oct 8;23(19):11937. doi: 10.3390/ijms231911937 (PMC9569947; doi:10.3390/ijms231911937)
Supplement: Supplementary file 1 [file ijms-23-11937-s001.zip]

Archive with 1 entries (1 files):
- ijms-1920110-supplementary.xlsx
