# Supplementary material for: Caspase 3 and Cleaved Caspase 3 Expression in Tumorogenesis and Its Correlations with Prognosis in Head and Neck Cancer: A Systematic Review and Meta-Analysis
Source: Int J Mol Sci. 2022 Oct 8;23(19):11937. doi: 10.3390/ijms231911937 (PMC9569947; doi:10.3390/ijms231911937)
Supplement: Supplementary file 1 [file ijms-23-11937-s001.zip › ijms-1920110-supplementary.xlsx]

## Sheet: % Staining C3 (Table S2)
Study	Year	HNC; High/Moderate (%)	OPMD; High/Moderate (% )
Dozic et al. [27]	2016	78
Mattila et al. [72]	2010		40
Andressakis et al. [5]	2008	9.5
Silva et al. [14]	2019	47.5
Tanimoto et al. [70]	2005	44
Li et al. [20]	2017	21.9	14.6
Huang et al. [57]	2017	57.4
Tobón-Arroyave et al. [61]	2004		84.7
Liu et al. [71]	2017	35.8
Hague et al. [58]	2004	98.1
Poomsawat, Punyasingh and Vejchapipat [26]	2014	87.8	43.6
Singh et al. [73]	2019	70
Kovtuneko, Bakaiev and Shponka [7]	2019	67
Media		51.89	45.725
SD		25	29.0121

## Sheet: % Staining CC3 (Table S3)
Study	Year	HNC; High/Moderate (%)	OPMD; High/Moderate(%)
Bascones-Ilundan et al. [50]	2006		7.1
Leite et al. [21]	2016	87.5	38.7
Oudejans et al. [37]	2005	72.2
Coutinho-Camillo et al. [16]	2010	81
Bascones-Martínez et al. [10]	2013	88.3
Huang et al. [57]	2017	72.2
Liu et al. [71]	2017	38.6
Media		73.3	22.9
SD		18.4	22.3

## Sheet: Remarks (Table S1)
	Study	Year	Samples	Clinical Data	IHC	Prognostic	Statistics	Classical Prognostic Factors	Overall
	Dozic et al. [27]	2016	A	A	A	I	I	A	4
	Oudejans et al. [37]	2005	A	A	A	A	I	I	4
	Andressakis et al. [5]	2008	A	A	A	A	I	I	4
	Silva et al. [14]	2019	A	A	A	A	I	A	5
	Tanimoto et al. [70]	2005	A	A	A	A	I	A	5
	Huang et al. [57]	2017	A	A	A	A	I	A	5
	Liu et al. [71]	2017	A	A	A	A	A	A	6
	Singh et al. [73]	2019	A	A	A	A	A	A	6
